# Supplementary material for: Efficacy and Safety of Roxadustat in Chinese Hemodialysis Patients: A Systematic Review and Meta-Analysis
Source: J Clin Med. 2023 Mar 23;12(7):2450. doi: 10.3390/jcm12072450 (PMC10095568; doi:10.3390/jcm12072450)
Supplement: Supplementary file 1 [file jcm-12-02450-s001.zip]

Archive with 1 entries (1 files):
- jcm-2143530-supplementary.pdf
